# Supplementary material for: Synthesis of α-Santonin Derivatives Linked to N-, S-, and O-Heterocycles via 1,2,3-Triazole-Linker: Investigation of Antimicrobial Effects
Source: Antibiotics (Basel). 2026 Jun 16;15(6):611. doi: 10.3390/antibiotics15060611 (PMC13295796; doi:10.3390/antibiotics15060611)
Supplement: Supplementary file 1 [file antibiotics-15-00611-s001.zip]

Archive with 1 entries (1 files):
- antibiotics-4322438-supplementary.pdf
